# Supplementary material for: Real-Time Characterization of Clonal Fate Decisions in Complex Leukemia Samples by Fluorescent Genetic Barcoding
Source: Cells. 2022 Dec 14;11(24):4045. doi: 10.3390/cells11244045 (PMC9776743; doi:10.3390/cells11244045)
Supplement: Supplementary file 1 [file cells-11-04045-s001.zip]

Archive with 8 entries (8 files):
- Figure S1.pdf
- Figure S2.pdf
- Figure S3.pdf
- Figure S4.pdf
- Figure S5.pdf
- Table S1_BC sequences.xlsx
- Table S2_Exome Seq.xlsx
- Table S3_Indexing primers.xlsx
