# Supplementary material for: Real-Time Characterization of Clonal Fate Decisions in Complex Leukemia Samples by Fluorescent Genetic Barcoding
Source: Cells. 2022 Dec 14;11(24):4045. doi: 10.3390/cells11244045 (PMC9776743; doi:10.3390/cells11244045)
Supplement: Supplementary file 1 [file cells-11-04045-s001.zip › Table S1_BC sequences.xlsx]

## Sheet: Tabelle1
	1-24BC-(D) [cMyc+]			25-48BC-(D) [cMyc-]
	1BC	AAGTAAttATCgtGATccAAAtaGGTctAACggTGTAA		25BC	AAGTAAttATCagGATcgAAAgaGGTttAACgtTGTAA
	2BC	AAGTAAccATCacGATcgAAAgtGGTggAACtaTGTAA		26BC	AAGTAAgcATCgtGATgcAAAtaGGTttAACttTGTAA
	3BC	AAGTAAtcATCatGATggAAAtaGGTgcAACagTGTAA		27BC	AAGTAActATCacGATggAAAggGGTctAACtaTGTAA
	4BC	AAGTAAagATCagGATggAAAgaGGTggAACcgTGTAA		28BC	AAGTAAacATCtgGATgcAAAatGGTtaAACggTGTAA
	5BC	AAGTAAtaATCgtGATcgAAAttGGTatAACgaTGTAA		29BC	AAGTAAgaATCacGATgcAAAggGGTtaAACtgTGTAA
	6BC	AAGTAAttATCagGATcgAAAatGGTggAACttTGTAA		30BC	AAGTAAacATCgtGATgcAAAcgGGTggAACgtTGTAA
	7BC	AAGTAAtaATCccGATgcAAAtgGGTtgAACtaTGTAA		31BC	AAGTAAagATCccGATcgAAAccGGTaaAACcaTGTAA
	8BC	AAGTAAacATCctGATgcAAAtgGGTtaAACctTGTAA		32BC	AAGTAAgcATCacGATgcAAAcgGGTttAACatTGTAA
	9BC	AAGTAAtcATCccGATccAAAcaGGTttAACcgTGTAA		33BC	AAGTAAgcATCcaGATggAAAcgGGTctAACatTGTAA
	10BC	AAGTAAgcATCggGATcgAAAacGGTcgAACagTGTAA		34BC	AAGTAAagATCatGATcgAAAgtGGTtgAACatTGTAA
	11BC	AAGTAAcaATCctGATccAAAgtGGTtcAACtaTGTAA		35BC	AAGTAAgtATCctGATcgAAAgtGGTaaAACagTGTAA
	12BC	AAGTAAcaATCtgGATcgAAAggGGTgaAACatTGTAA		36BC	AAGTAAcaATCtcGATgcAAAgcGGTgcAACggTGTAA
	13BC	AAGTAAatATCtcGATccAAAtcGGTaaAACacTGTAA		37BC	AAGTAAtcATCgtGATgcAAAacGGTttAACaaTGTAA
	14BC	AAGTAAatATCccGATcgAAAcaGGTgaAACcaTGTAA		38BC	AAGTAAagATCggGATggAAActGGTacAACttTGTAA
	15BC	AAGTAAgcATCgtGATccAAAagGGTttAACacTGTAA		39BC	AAGTAAttATCttGATgcAAAggGGTgcAACtgTGTAA
	16BC	AAGTAAtaATCtgGATgcAAAggGGTcaAACgtTGTAA		40BC	AAGTAAtaATCgtGATgcAAAagGGTggAACagTGTAA
	17BC	AAGTAAtgATCgcGATcgAAAttGGTgaAACctTGTAA		41BC	AAGTAAcaATCatGATgcAAAcgGGTaaAACtaTGTAA
	18BC	AAGTAAtgATCggGATcgAAAagGGTggAACggTGTAA		42BC	AAGTAAagATCatGATcgAAAgtGGTcgAACagTGTAA
	19BC	AAGTAActATCaaGATgcAAAatGGTgcAACggTGTAA		43BC	AAGTAAtaATCttGATgcAAAttGGTatAACacTGTAA
	20BC	AAGTAAgtATCttGATcgAAAggGGTgaAACtgTGTAA		44BC	AAGTAAtaATCgcGATggAAAgaGGTcaAACcaTGTAA
	21BC	AAGTAAgcATCgtGATgcAAActGGTggAACtaTGTAA		45BC	AAGTAAtcATCcaGATggAAAcaGGTaaAACacTGTAA
	22BC	AAGTAAccATCatGATggAAAcgGGTgtAACggTGTAA		46BC	AAGTAAttATCagGATggAAAcaGGTgaAACttTGTAA
	23BC	AAGTAAtgATCggGATcgAAAagGGTtcAACtgTGTAA		47BC	AAGTAAtcATCtcGATgcAAAatGGTctAACcgTGTAA
	24BC	AAGTAAtgATCgtGATcgAAAtaGGTtcAACatTGTAA		48BC	AAGTAAacATCgcGATcgAAAttGGTgtAACacTGTAA
