# Supplementary material for: Real-Time Characterization of Clonal Fate Decisions in Complex Leukemia Samples by Fluorescent Genetic Barcoding
Source: Cells. 2022 Dec 14;11(24):4045. doi: 10.3390/cells11244045 (PMC9776743; doi:10.3390/cells11244045)
Supplement: Supplementary file 1 [file cells-11-04045-s001.zip › Table S2_Exome Seq.xlsx]

## Sheet: Summary somatic SNPs
Sample	Major_17BC_D1	Major_33BC_D2
CDS	30	33
synonymous_SNV	10	6
nonsynonymous_SNV	19	26
stopgain	1	1
stoploss	0	0
unknown	0	0
intronic	54	85
UTR3	3	5
UTR5	0	1
splicing	0	0
ncRNA_exonic	0	6
ncRNA_intronic	6	2
ncRNA_UTR3	0	0
ncRNA_UTR5	0	0
ncRNA_splicing	0	0
upstream	7	3
downstream	2	0
intergenic	31	40
Total	133	175

## Sheet: 17BC dominant somatic SNVs
Chr	Start	End	Ref	Alt	Func.refGene	Gene.refGene	GeneDetail.refGene	ExonicFunc.refGene	AAChange.refGene
chr1	20104543	20104543	T	G	exonic	Pkhd1	.	nonsynonymous SNV	Pkhd1:NM_153179:exon62:c.A11288C:p.Lys3763Thr	0.5	.	41	chr1	20104543	.	T	G	.	PASS	SOMATIC;VT=SNP	GT:AD:BQ:DP:FA:SS	0/1:25,16:37:41:0.390:2	0:18,0:.:18:0.00:0
chr1	32472631	32472631	A	G	exonic	Khdrbs2	.	nonsynonymous SNV	Khdrbs2:NM_133235:exon6:c.A676G:p.Thr226Ala	0.5	.	35	chr1	32472631	.	A	G	.	PASS	SOMATIC;VT=SNP	GT:AD:BQ:DP:FA:SS	0/1:32,3:37:35:0.086:2	0:10,0:.:10:0.00:0
chr1	66414897	66414897	C	T	exonic	Map2	.	nonsynonymous SNV	Map2:NM_001310634:exon7:c.C2945T:p.Ser982Leu	0.5	.	116	chr1	66414897	.	C	T	.	PASS	SOMATIC;VT=SNP	GT:AD:BQ:DP:FA:SS	0/1:71,45:34:116:0.388:2	0:65,0:.:65:0.00:0
chr1	67172719	67172719	G	A	exonic	Cps1	.	nonsynonymous SNV	Cps1:NM_001080809:exon18:c.G2045A:p.Arg682His	0.5	.	108	chr1	67172719	.	G	A	.	PASS	SOMATIC;VT=SNP	GT:AD:BQ:DP:FA:SS	0/1:100,8:37:108:0.074:2	0:48,0:.:48:0.00:0
chr1	180111356	180111356	G	A	exonic	Cdc42bpa	.	nonsynonymous SNV	Cdc42bpa:NM_001033285:exon18:c.G2573A:p.Gly858Glu	0.5	.	143	chr1	180111356	.	G	A	.	PASS	SOMATIC;VT=SNP	GT:AD:BQ:DP:FA:SS	0/1:134,9:37:143:0.063:2	0:79,0:.:79:0.00:0
chr2	118719201	118719201	C	G	exonic	Plcb2	.	nonsynonymous SNV	Plcb2:NM_001290790:exon9:c.G841C:p.Ala281Pro,Plcb2:NM_177568:exon10:c.G910C:p.Ala304Pro	0.5	.	87	chr2	118719201	.	C	G	.	PASS	SOMATIC;VT=SNP	GT:AD:BQ:DP:FA:SS	0/1:82,5:37:87:0.057:2	0:46,0:.:46:0.00:0
chr2	130637031	130637031	C	T	exonic	Lzts3	.	nonsynonymous SNV	Lzts3:NM_001291027:exon3:c.G461A:p.Ser154Asn,Lzts3:NM_197945:exon3:c.G461A:p.Ser154Asn	0.5	.	114	chr2	130637031	.	C	T	.	PASS	SOMATIC;VT=SNP	GT:AD:BQ:DP:FA:SS	0/1:108,6:35:114:0.053:2	0:46,0:.:46:0.00:0
chr3	88057812	88057812	G	A	exonic	Apoa1bp	.	nonsynonymous SNV	Apoa1bp:NM_144897:exon4:c.C410T:p.Pro137Leu	0.5	.	243	chr3	88057812	.	G	A	.	PASS	SOMATIC;VT=SNP	GT:AD:BQ:DP:FA:SS	0/1:225,18:36:243:0.074:2	0:123,0:.:123:0.00:0
chr4	125065520	125065520	T	C	exonic	Dnali1	.	nonsynonymous SNV	Dnali1:NM_175223:exon1:c.A79G:p.Thr27Ala	0.5	.	118	chr4	125065520	.	T	C	.	PASS	SOMATIC;VT=SNP	GT:AD:BQ:DP:FA:SS	0/1:62,56:36:118:0.475:2	0:55,0:.:55:0.00:0
chr6	38593382	38593382	T	C	exonic	Luc7l2	.	nonsynonymous SNV	Luc7l2:NM_001170848:exon7:c.T692C:p.Val231Ala,Luc7l2:NM_001170849:exon7:c.T692C:p.Val231Ala,Luc7l2:NM_138680:exon7:c.T692C:p.Val231Ala,Luc7l2:NM_001311099:exon8:c.T533C:p.Val178Ala,Luc7l2:NM_001311100:exon8:c.T533C:p.Val178Ala	0.5	.	87	chr6	38593382	.	T	C	.	PASS	SOMATIC;VT=SNP	GT:AD:BQ:DP:FA:SS	0/1:51,36:37:87:0.414:2	0:40,0:.:40:0.00:0
chr6	41864198	41864198	A	G	exonic	Sval2	.	nonsynonymous SNV	Sval2:NM_032542:exon4:c.A311G:p.Asp104Gly	0.5	.	39	chr6	41864198	.	A	G	.	PASS	SOMATIC;VT=SNP	GT:AD:BQ:DP:FA:SS	0/1:36,3:37:39:0.077:2	0:26,0:.:26:0.00:0
chr6	142101704	142101704	C	G	exonic	Slco1a6	.	nonsynonymous SNV	Slco1a6:NM_023718:exon10:c.G1159C:p.Ala387Pro	0.5	.	28	chr6	142101704	.	C	G	.	PASS	SOMATIC;VT=SNP	GT:AD:BQ:DP:FA:SS	0/1:16,12:34:28:0.429:2	0:9,0:.:9:0.00:0
chr7	104058930	104058930	A	C	exonic	Olfr643	.	nonsynonymous SNV	Olfr643:NM_147077:exon1:c.T671G:p.Leu224Arg	0.5	.	182	chr7	104058930	.	A	C	.	PASS	SOMATIC;VT=SNP	GT:AD:BQ:DP:FA:SS	0/1:175,7:37:182:0.038:2	0:98,0:.:98:0.00:0
chr9	59871065	59871065	C	G	exonic	Myo9a	.	stopgain	Myo9a:NM_173018:exon25:c.C4103G:p.Ser1368X	0.5	.	88	chr9	59871065	.	C	G	.	PASS	SOMATIC;VT=SNP	GT:AD:BQ:DP:FA:SS	0/1:83,5:34:88:0.057:2	0:47,0:.:47:0.00:0
chr9	76491824	76491824	G	T	exonic	Fam83b	.	nonsynonymous SNV	Fam83b:NM_001045518:exon4:c.C1996A:p.Pro666Thr	0.5	.	95	chr9	76491824	.	G	T	.	PASS	SOMATIC;VT=SNP	GT:AD:BQ:DP:FA:SS	0/1:91,4:37:95:0.042:2	0:67,0:.:67:0.00:0
chr13	23575815	23575815	A	T	exonic	Hist1h3d	.	nonsynonymous SNV	Hist1h3d:NM_178204:exon1:c.A14T:p.Lys5Met	0.5	.	122	chr13	23575815	.	A	T	.	PASS	SOMATIC;VT=SNP	GT:AD:BQ:DP:FA:SS	0/1:68,54:36:122:0.443:2	0:62,1:.:59:0.016:0
chr13	49661588	49661588	A	G	exonic	Nol8	.	nonsynonymous SNV	Nol8:NM_001271397:exon7:c.A1171G:p.Met391Val	0.5	.	32	chr13	49661588	.	A	G	.	PASS	SOMATIC;VT=SNP	GT:AD:BQ:DP:FA:SS	0/1:29,3:37:32:0.094:2	0:22,0:.:22:0.00:0
chr14	13493509	13493509	T	C	exonic	Synpr	.	nonsynonymous SNV	Synpr:NM_001163032:exon2:c.T26C:p.Leu9Pro,Synpr:NM_028052:exon3:c.T86C:p.Leu29Pro	0.5	.	67	chr14	13493509	.	T	C	.	PASS	SOMATIC;VT=SNP	GT:AD:BQ:DP:FA:SS	0/1:62,5:37:67:0.075:2	0:37,0:.:37:0.00:0
chr17	14917782	14917782	A	C	exonic	Wdr27	.	nonsynonymous SNV	Wdr27:NM_175173:exon12:c.T1159G:p.Leu387Val	0.5	.	94	chr17	14917782	.	A	C	.	PASS	SOMATIC;VT=SNP	GT:AD:BQ:DP:FA:SS	0/1:49,45:37:94:0.479:2	0:49,0:.:49:0.00:0
chr17	18598029	18598029	T	C	exonic	Vmn2r96	.	nonsynonymous SNV	Vmn2r96:NM_001104547:exon5:c.T1867C:p.Ser623Pro	0.5	.	148	chr17	18598029	.	T	C	.	PASS	SOMATIC;VT=SNP	GT:AD:BQ:DP:FA:SS	0/1:143,5:37:148:0.034:2	0:83,0:.:83:0.00:0

## Sheet: 33BC dominant somatic SNVs
Chr	Start	End	Ref	Alt	Func.refGene	Gene.refGene	GeneDetail.refGene	ExonicFunc.refGene	AAChange.refGene	Otherinfo	Spalte1	Spalte2	Spalte3	Spalte4	Spalte5	Spalte6	Spalte7	Spalte8	Spalte9	Spalte10	Spalte11	Spalte12	Spalte13
chr1	34218521	34218521	A	G	exonic	Dst	.	nonsynonymous SNV	Dst:NM_133833:exon48:c.A7373G:p.Gln2458Arg,Dst:NM_134448:exon53:c.A13415G:p.Gln4472Arg,Dst:NM_001276764:exon56:c.A13949G:p.Gln4650Arg	0.5	.	124	chr1	34218521	.	A	G	.	PASS	SOMATIC;VT=SNP	GT:AD:BQ:DP:FA:SS	0:60,0:.:60:0.00:0	0/1:79,45:36:124:0.363:2
chr1	85630507	85630507	C	T	exonic	Sp140	.	nonsynonymous SNV	Sp140:NM_001013817:exon9:c.C772T:p.Leu258Phe	0.5	.	73	chr1	85630507	.	C	T	.	PASS	SOMATIC;VT=SNP	GT:AD:BQ:DP:FA:SS	0:57,1:.:46:0.017:0	0/1:69,4:37:73:0.055:2
chr1	136260101	136260101	C	T	exonic	Gpr25	.	nonsynonymous SNV	Gpr25:NM_001101516:exon1:c.G773A:p.Gly258Asp	0.5	.	50	chr1	136260101	.	C	T	.	PASS	SOMATIC;VT=SNP	GT:AD:BQ:DP:FA:SS	0:31,0:.:31:0.00:0	0/1:40,10:37:50:0.200:2
chr2	88683166	88683166	C	T	exonic	Olfr1195	.	nonsynonymous SNV	Olfr1195:NM_146753:exon1:c.G565A:p.Asp189Asn	0.5	.	111	chr2	88683166	.	C	T	.	PASS	SOMATIC;VT=SNP	GT:AD:BQ:DP:FA:SS	0:56,0:.:56:0.00:0	0/1:106,5:37:111:0.045:2
chr2	88755901	88755901	C	T	exonic	Olfr1199	.	nonsynonymous SNV	Olfr1199:NM_146458:exon1:c.G773A:p.Arg258His	0.5	.	60	chr2	88755901	.	C	T	.	PASS	SOMATIC;VT=SNP	GT:AD:BQ:DP:FA:SS	0:40,0:.:40:0.00:0	0/1:43,17:34:60:0.283:2
chr4	103231104	103231104	T	C	exonic	4921539E11Rik	.	nonsynonymous SNV	4921539E11Rik:NM_001163494:exon8:c.A904G:p.Thr302Ala,4921539E11Rik:NM_027612:exon9:c.A1207G:p.Thr403Ala	0.5	.	50	chr4	103231104	.	T	C	.	PASS	SOMATIC;VT=SNP	GT:AD:BQ:DP:FA:SS	0:31,0:.:31:0.00:0	0/1:47,3:37:50:0.060:2
chr4	120132039	120132039	T	C	exonic	Hivep3	.	nonsynonymous SNV	Hivep3:NM_010657:exon8:c.T5686C:p.Ser1896Pro	0.5	.	50	chr4	120132039	.	T	C	.	PASS	SOMATIC;VT=SNP	GT:AD:BQ:DP:FA:SS	0:32,0:.:32:0.00:0	0/1:25,25:37:50:0.500:2
chr7	7686016	7686016	A	C	exonic	Vmn2r34	.	nonsynonymous SNV	Vmn2r34:NM_001105066:exon2:c.T422G:p.Leu141Arg	0.5	.	89	chr7	7686016	.	A	C	.	PASS	SOMATIC;VT=SNP	GT:AD:BQ:DP:FA:SS	0:70,0:.:45:0.00:0	0/1:50,39:37:89:0.438:2
chr7	23441778	23441778	A	C	exonic	Nlrp5	.	nonsynonymous SNV	Nlrp5:NM_001039143:exon15:c.A3253C:p.Ser1085Arg,Nlrp5:NM_001305857:exon15:c.A3223C:p.Ser1075Arg,Nlrp5:NM_011860:exon16:c.A3301C:p.Ser1101Arg	0.5	.	139	chr7	23441778	.	A	C	.	PASS	SOMATIC;VT=SNP	GT:AD:BQ:DP:FA:SS	0:69,0:.:69:0.00:0	0/1:74,65:36:139:0.468:2
chr7	32326533	32326533	G	C	exonic	Scgb2b12	.	nonsynonymous SNV	Scgb2b12:NM_001281508:exon2:c.C233G:p.Pro78Arg	0.5	.	43	chr7	32326533	.	G	C	.	PASS	SOMATIC;VT=SNP	GT:AD:BQ:DP:FA:SS	0:33,0:.:33:0.00:0	0/1:40,3:37:43:0.070:2
chr7	85619373	85619373	A	T	exonic	Vmn2r71	.	nonsynonymous SNV	Vmn2r71:NM_001105184:exon3:c.A783T:p.Leu261Phe	0.5	.	36	chr7	85619373	.	A	T	.	PASS	SOMATIC;VT=SNP	GT:AD:BQ:DP:FA:SS	0:19,0:.:19:0.00:0	0/1:31,5:34:36:0.139:2
chr7	86231064	86231064	A	T	exonic	Vmn2r76	.	nonsynonymous SNV	Vmn2r76:NM_001102580:exon2:c.T413A:p.Ile138Asn	0.5	.	55	chr7	86231064	.	A	T	.	PASS	SOMATIC;VT=SNP	GT:AD:BQ:DP:FA:SS	0:32,0:.:32:0.00:0	0/1:36,19:36:55:0.345:2
chr7	107571115	107571115	A	G	exonic	Olfml1	.	nonsynonymous SNV	Olfml1:NM_172907:exon2:c.A208G:p.Met70Val	0.5	.	110	chr7	107571115	.	A	G	.	PASS	SOMATIC;VT=SNP	GT:AD:BQ:DP:FA:SS	0:62,0:.:62:0.00:0	0/1:50,60:36:110:0.545:2
chr7	107822774	107822774	G	A	exonic	Olfr469	.	nonsynonymous SNV	Olfr469:NM_146426:exon1:c.C694T:p.Arg232Cys	0.5	.	224	chr7	107822774	.	G	A	.	PASS	SOMATIC;VT=SNP	GT:AD:BQ:DP:FA:SS	0:127,0:.:128:0.00:0	0/1:128,96:36:224:0.429:2
chr8	4103635	4103635	C	T	exonic	Cd209f	.	nonsynonymous SNV	Cd209f:NM_026956:exon7:c.G613A:p.Ala205Thr	0.5	.	161	chr8	4103635	.	C	T	.	PASS	SOMATIC;VT=SNP	GT:AD:BQ:DP:FA:SS	0:88,0:.:88:0.00:0	0/1:114,47:36:161:0.292:2
chr8	90248784	90248784	C	T	exonic	Tox3	.	nonsynonymous SNV	Tox3:NM_172913:exon7:c.G1218A:p.Met406Ile	0.5	.	240	chr8	90248784	.	C	T	.	PASS	SOMATIC;VT=SNP	GT:AD:BQ:DP:FA:SS	0:96,1:.:97:0.010:0	0/1:231,9:37:240:0.038:2
chr9	37804106	37804106	T	G	exonic	Olfr876	.	nonsynonymous SNV	Olfr876:NM_146883:exon1:c.T194G:p.Leu65Arg	0.5	.	216	chr9	37804106	.	T	G	.	PASS	SOMATIC;VT=SNP	GT:AD:BQ:DP:FA:SS	0:113,1:.:114:8.772e-03:0	0/1:109,107:36:216:0.495:2
chr9	44334817	44334817	C	T	exonic	H2afx	.	nonsynonymous SNV	H2afx:NM_010436:exon1:c.C56T:p.Ser19Phe	0.5	.	92	chr9	44334817	.	C	T	.	PASS	SOMATIC;VT=SNP	GT:AD:BQ:DP:FA:SS	0:41,0:.:41:0.00:0	0/1:39,53:36:92:0.576:2
chr9	79651994	79651994	C	A	exonic	Col12a1	.	nonsynonymous SNV	Col12a1:NM_001290308:exon33:c.G5611T:p.Gly1871Cys	0.5	.	127	chr9	79651994	.	C	A	.	PASS	SOMATIC;VT=SNP	GT:AD:BQ:DP:FA:SS	0:68,0:.:68:0.00:0	0/1:109,18:33:127:0.142:2
chr10	14130844	14130844	C	T	exonic	Hivep2	.	nonsynonymous SNV	Hivep2:NM_010437:exon4:c.C3185T:p.Ser1062Leu	0.5	.	180	chr10	14130844	.	C	T	.	PASS	SOMATIC;VT=SNP	GT:AD:BQ:DP:FA:SS	0:95,0:.:95:0.00:0	0/1:173,7:37:180:0.039:2
chr11	102886088	102886088	C	A	exonic	Fam187a	.	nonsynonymous SNV	Fam187a:NM_025766:exon1:c.C717A:p.Ser239Arg	0.5	.	144	chr11	102886088	.	C	A	.	PASS	SOMATIC;VT=SNP	GT:AD:BQ:DP:FA:SS	0:64,0:.:64:0.00:0	0/1:124,20:36:144:0.139:2
chr15	44562637	44562637	T	C	exonic	Pkhd1l1	.	nonsynonymous SNV	Pkhd1l1:NM_138674:exon58:c.T9593C:p.Ile3198Thr	0.5	.	67	chr15	44562637	.	T	C	.	PASS	SOMATIC;VT=SNP	GT:AD:BQ:DP:FA:SS	0:37,0:.:37:0.00:0	0/1:35,32:36:67:0.478:2
chr17	38304882	38304882	A	G	exonic	Olfr137	.	nonsynonymous SNV	Olfr137:NM_146488:exon1:c.T578C:p.Ile193Thr	0.5	.	132	chr17	38304882	.	A	G	.	PASS	SOMATIC;VT=SNP	GT:AD:BQ:DP:FA:SS	0:62,0:.:62:0.00:0	0/1:67,65:36:132:0.492:2
chr18	37422042	37422042	A	C	exonic	Pcdhb11	.	nonsynonymous SNV	Pcdhb11:NM_053136:exon1:c.A424C:p.Ile142Leu	0.5	.	303	chr18	37422042	.	A	C	.	PASS	SOMATIC;VT=SNP	GT:AD:BQ:DP:FA:SS	0:144,0:.:144:0.00:0	0/1:189,114:36:303:0.376:2
chr18	73739147	73739147	T	C	exonic	Elac1	.	nonsynonymous SNV	Elac1:NM_053255:exon4:c.A776G:p.Asp259Gly	0.5	.	93	chr18	73739147	.	T	C	.	PASS	SOMATIC;VT=SNP	GT:AD:BQ:DP:FA:SS	0:48,0:.:48:0.00:0	0/1:78,15:36:93:0.161:2
chrX	101414882	101414882	T	C	exonic	Zmym3	.	nonsynonymous SNV	Zmym3:NM_001177985:exon8:c.A1493G:p.Tyr498Cys,Zmym3:NM_019831:exon8:c.A1493G:p.Tyr498Cys	0.5	.	109	chrX	101414882	.	T	C	.	PASS	SOMATIC;VT=SNP	GT:AD:BQ:DP:FA:SS	0:67,0:.:67:0.00:0	0/1:26,83:37:109:0.761:2
chr5	43671281	43671281	C	T	exonic	Cc2d2a	.	stopgain	Cc2d2a:NM_172274:exon4:c.C100T:p.Arg34X	0.5	.	93	chr5	43671281	.	C	T	.	PASS	SOMATIC;VT=SNP	GT:AD:BQ:DP:FA:SS	0:63,0:.:63:0.00:0	0/1:87,6:37:93:0.065:2

## Sheet: Summary somatic InDels
Sample	Major_17BC_D1	Major_33BC_D2
CDS	3	1
frameshift_deletion	1	0
frameshift_insertion	0	0
nonframeshift_deletion	2	1
nonframeshift_insertion	0	0
stopgain	0	0
stoploss	0	0
unknown	0	0
intronic	122	140
UTR3	6	6
UTR5	3	1
splicing	2	0
ncRNA_exonic	2	1
ncRNA_intronic	3	6
ncRNA_UTR3	0	0
ncRNA_UTR5	0	0
ncRNA_splicing	0	0
upstream	3	5
downstream	4	1
intergenic	14	24
Total	162	186

## Sheet: 17BC dominant somatic InDels
Chr	Start	End	Ref	Alt	Func.refGene	Gene.refGene	GeneDetail.refGene	ExonicFunc.refGene	AAChange.refGene	Otherinfo	Spalte1	Spalte2	Spalte3	Spalte4	Spalte5	Spalte6	Spalte7	Spalte8	Spalte9	Spalte10	Spalte11	Spalte12	Spalte13
chr1	74560350	74560352	GAA	-	exonic	Plcd4	.	nonframeshift deletion	Plcd4:NM_001081456:exon10:c.1333_1335del:p.445_445del,Plcd4:NM_148937:exon10:c.1333_1335del:p.445_445del	0.5	.	65	chr1	74560349	.	GGAA	G	.	PASS	SOMATIC;QSI=41;TQSI=1;NT=ref;QSI_NT=41;TQSI_NT=1;GT=ref->het;MQ=60.00;MQ0=0;RU=GAA;RC=9;IC=8;IHP=4;SomaticEVS=8.01	GT:DP:DP2:TAR:TIR:TOR:DP50:FDP50:SUBDP50:BCN50	0:13:13:11,11:0,0:3,3:13.55:1.00:0.00:0.08	0/1:65:65:50,50:7,7:11,11:62.87:0.62:0.00:0.00
chr7	44572628	44572630	CTG	-	exonic	Napsa	.	nonframeshift deletion	Napsa:NM_008437:exon1:c.13_15del:p.5_5del	0.5	.	74	chr7	44572627	.	ACTG	A	.	PASS	SOMATIC;QSI=46;TQSI=1;NT=ref;QSI_NT=46;TQSI_NT=1;GT=ref->het;MQ=60.00;MQ0=0;RU=CTG;RC=5;IC=4;IHP=1;SomaticEVS=11.68	GT:DP:DP2:TAR:TIR:TOR:DP50:FDP50:SUBDP50:BCN50	0:31:31:29,30:0,0:2,2:28.46:0.00:0.00:0.00	0/1:74:74:66,68:7,7:2,2:71.80:0.23:0.00:0.00
chr9	59896520	59896520	A	-	exonic	Myo9a	.	frameshift deletion	Myo9a:NM_173018:exon33:c.6181delA:p.Lys2061fs	0.5	.	40	chr9	59896519	.	GA	G	.	PASS	SOMATIC;QSI=37;TQSI=1;NT=ref;QSI_NT=37;TQSI_NT=1;GT=ref->het;MQ=60.00;MQ0=0;RU=A;RC=5;IC=4;IHP=5;SomaticEVS=10.76	GT:DP:DP2:TAR:TIR:TOR:DP50:FDP50:SUBDP50:BCN50	0:28:28:26,26:0,0:1,1:26.62:0.37:0.00:0.00	0/1:40:40:36,36:4,4:0,0:38.83:0.00:0.00:0.00
chr5	115097842	115097843	AT	-	UTR3	Sppl3	NM_029012:c.*645_*646delAT	.	.	0.5	.	23	chr5	115097841	.	CAT	C	.	PASS	SOMATIC;QSI=13;TQSI=1;NT=ref;QSI_NT=13;TQSI_NT=1;GT=ref->het;MQ=60.00;MQ0=0;RU=AT;RC=8;IC=7;IHP=2;SomaticEVS=12.92	GT:DP:DP2:TAR:TIR:TOR:DP50:FDP50:SUBDP50:BCN50	0:12:12:11,11:0,0:1,1:12.66:0.00:0.00:0.00	0/1:23:23:14,14:6,6:3,3:24.17:0.00:0.00:0.00
chr6	136923990	136923991	TG	-	UTR3	Arhgdib	NM_001301305:c.*137_*136delCA,NM_001301303:c.*137_*136delCA,NM_001301301:c.*137_*136delCA,NM_007486:c.*137_*136delCA,NM_001301309:c.*137_*136delCA,NM_001301308:c.*137_*136delCA	.	.	0.5	.	32	chr6	136923989	.	ATG	A	.	PASS	SOMATIC;QSI=45;TQSI=2;NT=ref;QSI_NT=45;TQSI_NT=2;GT=ref->het;MQ=60.00;MQ0=0;RU=TG;RC=10;IC=9;IHP=3;SomaticEVS=7.47	GT:DP:DP2:TAR:TIR:TOR:DP50:FDP50:SUBDP50:BCN50	0:20:20:20,20:0,0:0,0:18.74:0.00:0.00:0.00	0/1:32:32:24,25:4,4:6,6:32.42:0.00:0.00:0.00
chr9	44141905	44141905	C	-	UTR3	Mcam	NM_023061:c.*92delC	.	.	0.5	.	73	chr9	44141904	.	AC	A	.	PASS	SOMATIC;QSI=45;TQSI=1;NT=ref;QSI_NT=45;TQSI_NT=1;GT=ref->het;MQ=60.00;MQ0=0;RU=C;RC=9;IC=8;IHP=9;SomaticEVS=14.07	GT:DP:DP2:TAR:TIR:TOR:DP50:FDP50:SUBDP50:BCN50	0:30:30:23,25:0,0:7,6:31.06:1.94:0.00:0.03	0/1:73:73:49,50:11,11:11,10:78.09:0.32:0.00:0.00
chr9	56898976	56898976	A	-	UTR3	Cspg4	NM_139001:c.*86delA	.	.	0.5	.	25	chr9	56898975	.	CA	C	.	PASS	SOMATIC;QSI=3;TQSI=1;NT=ref;QSI_NT=3;TQSI_NT=1;GT=ref->het;MQ=60.00;MQ0=0;RU=A;RC=14;IC=13;IHP=15;SomaticEVS=8.39	GT:DP:DP2:TAR:TIR:TOR:DP50:FDP50:SUBDP50:BCN50	0:10:10:9,9:0,0:0,0:14.09:0.20:0.00:0.00	0/1:25:25:16,16:6,6:3,3:25.89:0.06:0.00:0.00
chr9	114723496	114723496	T	-	UTR3	Dync1li1	NM_146229:c.*131delT	.	.	0.5	.	19	chr9	114723495	.	CT	C	.	PASS	SOMATIC;QSI=2;TQSI=1;NT=ref;QSI_NT=2;TQSI_NT=1;GT=het->het;MQ=59.48;MQ0=0;RU=T;RC=16;IC=15;IHP=16;SomaticEVS=9.66	GT:DP:DP2:TAR:TIR:TOR:DP50:FDP50:SUBDP50:BCN50	0:12:12:8,8:0,0:4,4:12.88:1.45:0.00:0.08	0/1:19:19:7,7:6,7:6,6:25.18:1.99:0.00:0.04
chr15	7873104	7873104	-	A	UTR3	Wdr70	NM_001081402:c.*61_*62insT	.	.	0.5	.	10	chr15	7873104	.	G	GA	.	PASS	SOMATIC;QSI=8;TQSI=1;NT=ref;QSI_NT=8;TQSI_NT=1;GT=ref->het;MQ=60.00;MQ0=0;RU=A;RC=10;IC=11;IHP=11;SomaticEVS=11.32	GT:DP:DP2:TAR:TIR:TOR:DP50:FDP50:SUBDP50:BCN50	0:10:10:10,10:0,0:0,0:8.93:0.00:0.00:0.00	0/1:10:10:6,6:3,3:1,1:10.82:0.00:0.00:0.00
chr3	94399232	94399232	A	-	UTR5	Lingo4	NM_177250:c.-185del-	.	.	0.5	.	14	chr3	94399231	.	GA	G	.	PASS	SOMATIC;QSI=2;TQSI=1;NT=ref;QSI_NT=2;TQSI_NT=1;GT=het->het;MQ=59.95;MQ0=0;RU=A;RC=15;IC=14;IHP=22;SomaticEVS=9.73	GT:DP:DP2:TAR:TIR:TOR:DP50:FDP50:SUBDP50:BCN50	0:8:8:8,8:0,0:0,0:10.10:0.20:0.00:0.00	0/1:14:14:6,7:5,5:3,2:17.61:0.48:0.00:0.00

## Sheet: 33BC dominant somatic InDels
Chr	Start	End	Ref	Alt	Func.refGene	Gene.refGene	GeneDetail.refGene	ExonicFunc.refGene	AAChange.refGene	Otherinfo	Spalte1	Spalte2	Spalte3	Spalte4	Spalte5	Spalte6	Spalte7	Spalte8	Spalte9	Spalte10	Spalte11	Spalte12	Spalte13
chr8	3940115	3940116	AG	-	downstream	Cd209c	.	.	.	0.5	.	15	chr8	3940114	.	CAG	C	.	PASS	SOMATIC;QSI=9;TQSI=1;NT=ref;QSI_NT=9;TQSI_NT=1;GT=ref->het;MQ=60.00;MQ0=0;RU=AG;RC=16;IC=15;IHP=2;SomaticEVS=9.19	GT:DP:DP2:TAR:TIR:TOR:DP50:FDP50:SUBDP50:BCN50	0:10:10:9,9:0,0:2,2:11.12:0.00:0.00:0.00	0/1:15:15:11,11:4,4:2,2:19.46:0.25:0.00:0.00
chr9	103365303	103365305	CTT	-	exonic	Cdv3	.	nonframeshift deletion	Cdv3:NM_001134426:exon1:c.64_66del:p.22_22del,Cdv3:NM_175565:exon1:c.64_66del:p.22_22del,Cdv3:NM_175833:exon1:c.64_66del:p.22_22del	0.5	.	23	chr9	103365302	.	CCTT	C	.	PASS	SOMATIC;QSI=28;TQSI=1;NT=ref;QSI_NT=28;TQSI_NT=1;GT=ref->het;MQ=59.30;MQ0=0;RU=CTT;RC=5;IC=4;IHP=4;SomaticEVS=10.05	GT:DP:DP2:TAR:TIR:TOR:DP50:FDP50:SUBDP50:BCN50	0:18:18:13,15:0,0:5,4:14.85:1.26:0.00:0.07	0/1:23:23:16,17:4,4:3,2:20.36:0.77:0.00:0.00
chr2	25361495	25361495	G	-	UTR3	Uap1l1	NM_001033293:c.*152delC	.	.	0.5	.	44	chr2	25361494	.	TG	T	.	PASS	SOMATIC;QSI=33;TQSI=1;NT=ref;QSI_NT=33;TQSI_NT=1;GT=ref->het;MQ=60.00;MQ0=0;RU=G;RC=10;IC=9;IHP=10;SomaticEVS=6.19	GT:DP:DP2:TAR:TIR:TOR:DP50:FDP50:SUBDP50:BCN50	0:13:13:13,15:0,0:0,0:14.97:0.16:0.00:0.00	0/1:44:44:38,38:5,5:1,1:44.50:0.01:0.00:0.00
chr4	129112297	129112298	CA	-	UTR3	Hpca	NM_001130419:c.*131_*130delTG,NM_010471:c.*131_*130delTG,NM_001286083:c.*131_*130delTG,NM_001286081:c.*131_*130delTG	.	.	0.5	.	26	chr4	129112296	.	CCA	C	.	PASS	SOMATIC;QSI=32;TQSI=1;NT=ref;QSI_NT=32;TQSI_NT=1;GT=ref->het;MQ=60.00;MQ0=0;RU=CA;RC=7;IC=6;IHP=4;SomaticEVS=10.19	GT:DP:DP2:TAR:TIR:TOR:DP50:FDP50:SUBDP50:BCN50	0:14:14:13,13:0,0:1,1:13.91:0.53:0.00:0.00	0/1:26:26:20,20:5,5:2,2:31.22:0.01:0.00:0.00
chr6	129462990	129462991	AC	-	UTR3	Clec7a	NM_020008:c.*51_*50delGT,NM_001309637:c.*51_*50delGT	.	.	0.5	.	22	chr6	129462989	.	TAC	T	.	PASS	SOMATIC;QSI=16;TQSI=1;NT=ref;QSI_NT=16;TQSI_NT=1;GT=ref->het;MQ=60.00;MQ0=0;RU=AC;RC=14;IC=13;IHP=2;SomaticEVS=9.49	GT:DP:DP2:TAR:TIR:TOR:DP50:FDP50:SUBDP50:BCN50	0:12:12:12,13:0,0:1,0:15.01:0.79:0.00:0.00	0/1:22:22:12,13:5,5:5,4:19.90:0.71:0.00:0.00
chr8	121602258	121602258	A	-	UTR3	Zcchc14	NM_080855:c.*18delT	.	.	0.5	.	27	chr8	121602257	.	CA	C	.	PASS	SOMATIC;QSI=13;TQSI=1;NT=ref;QSI_NT=13;TQSI_NT=1;GT=ref->het;MQ=60.00;MQ0=0;RU=A;RC=15;IC=14;IHP=15;SomaticEVS=10.31	GT:DP:DP2:TAR:TIR:TOR:DP50:FDP50:SUBDP50:BCN50	0:15:15:14,15:0,0:1,0:15.02:0.42:0.00:0.00	0/1:27:27:17,17:8,8:3,3:28.01:1.61:0.00:0.04
chr11	98389962	98389962	G	-	UTR3	Pgap3	NM_001033537:c.*76delC	.	.	0.5	.	40	chr11	98389961	.	AG	A	.	PASS	SOMATIC;QSI=10;TQSI=2;NT=ref;QSI_NT=10;TQSI_NT=2;GT=ref->het;MQ=59.83;MQ0=0;RU=G;RC=12;IC=11;IHP=13;SomaticEVS=7.20	GT:DP:DP2:TAR:TIR:TOR:DP50:FDP50:SUBDP50:BCN50	0:18:18:10,12:0,1:8,6:17.96:4.97:0.00:0.24	0/1:40:40:23,30:8,8:9,3:39.74:4.19:0.00:0.10
chr12	4249441	4249441	T	-	UTR3	Ncoa1	NM_010881:c.*320delA	.	.	0.5	.	21	chr12	4249440	.	CT	C	.	PASS	SOMATIC;QSI=2;TQSI=1;NT=ref;QSI_NT=2;TQSI_NT=1;GT=het->het;MQ=60.00;MQ0=0;RU=T;RC=14;IC=13;IHP=22;SomaticEVS=7.88	GT:DP:DP2:TAR:TIR:TOR:DP50:FDP50:SUBDP50:BCN50	0:7:7:7,7:0,0:0,0:9.75:0.14:0.00:0.00	0/1:21:21:12,13:5,5:4,3:21.73:1.78:0.00:0.05
chr9	110132037	110132038	GC	-	UTR5	Smarcc1	NM_009211:c.-80_-79del-	.	.	0.5	.	31	chr9	110132036	.	TGC	T	.	PASS	SOMATIC;QSI=41;TQSI=1;NT=ref;QSI_NT=41;TQSI_NT=1;GT=ref->het;MQ=60.00;MQ0=0;RU=GC;RC=7;IC=6;IHP=2;SomaticEVS=11.86	GT:DP:DP2:TAR:TIR:TOR:DP50:FDP50:SUBDP50:BCN50	0:14:14:14,14:0,0:0,0:15.05:0.00:0.00:0.00	0/1:31:31:23,24:4,4:4,3:29.42:0.95:0.00:0.00

## Sheet: Summary somatic CNVs
Sample	gain_count	gain_size	loss_count	loss_size	total_count	total_size
Major_17BC_D1	20	782194	4	646034	24	1428228
Major_33BC_D2	16	650686	2	236050	18	886736

## Sheet: 17BC dominant somatic CNV
Chr	Start	End	Ref	Alt	GeneName	Func.refGene	Gene.refGene	GeneDetail.refGene	ExonicFunc.refGene	AAChange.refGene	Gencode	cpgIslandExt	cytoBand	phastConsElements60way	genomicSuperDups	Otherinfo
1	45326506	45327895	0	0	Name=Col3a1	exonic	NM_009930	.	.	.	Name=ENSMUST00000123204.1,ENSMUST00000087883.11	.	1qC1.1	Score=529;Name=lod=213	.	CopyNumber=3;Size=1389;CNVID=1;CNVType=gain
1	45326506	45326506	0	0	Name=Col3a1	intronic	NM_009930	.	.	.	Name=ENSMUST00000087883.11	.	1qC1.1	.	.	CopyNumber=3;Size=1389;CNVID=1;CNVType=breakpoint
1	45327895	45327895	0	0	Name=Col3a1	intronic	NM_009930	.	.	.	Name=ENSMUST00000123204.1,ENSMUST00000087883.11	.	1qC1.1	.	.	CopyNumber=3;Size=1389;CNVID=1;CNVType=breakpoint
1	45328398	45329138	0	0	Name=Col3a1	exonic	NM_009930	.	.	.	Name=ENSMUST00000087883.11,ENSMUST00000123204.1	.	1qC1.1	Score=555;Name=lod=275	.	CopyNumber=1;Size=740;CNVID=2;CNVType=loss
1	45328398	45328398	0	0	Name=Col3a1	intronic	NM_009930	.	.	.	Name=ENSMUST00000123204.1,ENSMUST00000087883.11	.	1qC1.1	.	.	CopyNumber=1;Size=740;CNVID=2;CNVType=breakpoint
1	45329138	45329138	0	0	Name=Col3a1	intronic	NM_009930	.	.	.	Name=ENSMUST00000087883.11	.	1qC1.1	.	.	CopyNumber=1;Size=740;CNVID=2;CNVType=breakpoint
1	51472263	51755825	0	0	Name=Nabp1,Myo1b	exonic	NM_001161817,NM_001290982,NM_001310548,NM_001310549,NM_010863,NM_028696	.	.	.	Name=ENSMUST00000185534.1,ENSMUST00000189576.1,ENSMUST00000189410.1,ENSMUST00000185961.1,ENSMUST00000188303.1,ENSMUST00000190169.1,ENSMUST00000018561.12,ENSMUST00000190103.5,ENSMUST00000186003.5,ENSMUST00000114537.7,ENSMUST00000194442.1,ENSMUST00000188204.5,ENSMUST00000027279.10,ENSMUST00000188051.5,ENSMUST00000114541.6,ENSMUST00000186769.1,ENSMUST00000046390.12,ENSMUST00000189542.5,ENSMUST000001…	Name=CpG: 48	1qC1.1	Score=679;Name=lod=913	.	CopyNumber=3;Size=283562;CNVID=3;CNVType=gain
1	51472263	51472263	0	0	Name=Nabp1	intronic	NM_001310548,NM_001310549,NM_028696	.	.	.	Name=ENSMUST00000188051.5,ENSMUST00000027279.10,ENSMUST00000188204.5,ENSMUST00000189542.5,ENSMUST00000186684.5,ENSMUST00000190103.5,ENSMUST00000185961.1,ENSMUST00000185534.1,ENSMUST00000186003.5	.	1qC1.1	.	.	CopyNumber=3;Size=283562;CNVID=3;CNVType=breakpoint
1	51755825	51755825	0	0	Name=Myo1b	intronic	NM_001161817,NM_001290982,NM_010863	.	.	.	Name=ENSMUST00000114537.7,ENSMUST00000018561.12,ENSMUST00000046390.12,ENSMUST00000114541.6	.	1qC1.1	.	.	CopyNumber=3;Size=283562;CNVID=3;CNVType=breakpoint
1	87925831	87932046	0	0	Name=Dgkd	exonic	NM_177646	.	.	.	Name=ENSMUST00000027517.12,ENSMUST00000185260.5	.	1qD	Score=573;Name=lod=327	.	CopyNumber=3;Size=6215;CNVID=4;CNVType=gain
1	87925831	87925831	0	0	Name=Dgkd	intronic	NM_177646	.	.	.	Name=ENSMUST00000027517.12	.	1qD	.	.	CopyNumber=3;Size=6215;CNVID=4;CNVType=breakpoint
1	87932046	87932046	0	0	Name=Dgkd	intronic	NM_177646	.	.	.	Name=ENSMUST00000027517.12,ENSMUST00000185260.5	.	1qD	Score=454;Name=lod=103	.	CopyNumber=3;Size=6215;CNVID=4;CNVType=breakpoint
1	153524293	153535974	0	0	Name=Npl	exonic	NM_028749	.	.	.	Name=ENSMUST00000041874.8	.	1qG3	Score=521;Name=lod=198	.	CopyNumber=3;Size=11681;CNVID=5;CNVType=gain
1	153524293	153524293	0	0	Name=Npl	intronic	NM_028749	.	.	.	Name=ENSMUST00000041874.8	.	1qG3	Score=268;Name=lod=17	.	CopyNumber=3;Size=11681;CNVID=5;CNVType=breakpoint
1	153535974	153535974	0	0	Name=Npl	intronic	NM_028749	.	.	.	Name=ENSMUST00000041874.8	.	1qG3	Score=451;Name=lod=100	.	CopyNumber=3;Size=11681;CNVID=5;CNVType=breakpoint
1	185413408	185427943	0	0	Name=Eprs	exonic	NM_029735	.	.	.	Name=ENSMUST00000046514.11	.	1qH5	Score=614;Name=lod=488	.	CopyNumber=3;Size=14535;CNVID=6;CNVType=gain
1	185413408	185413408	0	0	Name=Eprs	intronic	NM_029735	.	.	.	Name=ENSMUST00000046514.11	.	1qH5	.	.	CopyNumber=3;Size=14535;CNVID=6;CNVType=breakpoint
1	185427943	185427943	0	0	Name=Eprs	intronic	NM_029735	.	.	.	Name=ENSMUST00000046514.11	.	1qH5	.	.	CopyNumber=3;Size=14535;CNVID=6;CNVType=breakpoint
2	24401186	24401835	0	0	Name=Psd4	exonic	NM_177611	.	.	.	Name=ENSMUST00000166388.1,ENSMUST00000056641.13,ENSMUST00000102942.6,ENSMUST00000140303.1	.	2qA3	Score=537;Name=lod=230	.	CopyNumber=3;Size=649;CNVID=7;CNVType=gain
2	24401186	24401186	0	0	Name=Psd4	intronic	NM_177611	.	.	.	Name=ENSMUST00000056641.13,ENSMUST00000166388.1,ENSMUST00000140303.1,ENSMUST00000102942.6	.	2qA3	.	.	CopyNumber=3;Size=649;CNVID=7;CNVType=breakpoint
2	24401835	24401835	0	0	Name=Psd4	intronic	NM_177611	.	.	.	Name=ENSMUST00000166388.1,ENSMUST00000056641.13,ENSMUST00000140303.1,ENSMUST00000102942.6	.	2qA3	.	.	CopyNumber=3;Size=649;CNVID=7;CNVType=breakpoint
2	35085148	35086191	0	0	Name=AI182371	exonic	NM_001243102,NM_001243103,NM_178885	.	.	.	Name=ENSMUST00000134940.6,ENSMUST00000045776.4	.	2qB	Score=320;Name=lod=28	.	CopyNumber=4;Size=1043;CNVID=8;CNVType=gain
2	35085148	35085148	0	0	Name=AI182371	intronic	NM_001243102,NM_001243103,NM_178885	.	.	.	Name=ENSMUST00000045776.4	.	2qB	Score=280;Name=lod=19	.	CopyNumber=4;Size=1043;CNVID=8;CNVType=breakpoint
2	35086191	35086191	0	0	Name=AI182371	intronic	NM_001243102,NM_001243103,NM_178885	.	.	.	Name=ENSMUST00000134940.6,ENSMUST00000045776.4	.	2qB	.	.	CopyNumber=4;Size=1043;CNVID=8;CNVType=breakpoint
2	76841508	76847825	0	0	Name=Ttn	exonic	NM_011652	.	.	.	Name=ENSMUST00000099981.7,ENSMUST00000149616.6,ENSMUST00000130915.6,ENSMUST00000011934.10,ENSMUST00000152185.6,ENSMUST00000134720.6,ENSMUST00000111846.7,ENSMUST00000128071.6,ENSMUST00000126515.1,ENSMUST00000148747.6,ENSMUST00000155365.6,ENSMUST00000111882.7	.	2qC3	Score=553;Name=lod=269	.	CopyNumber=3;Size=6317;CNVID=9;CNVType=gain
2	76841508	76841508	0	0	Name=Ttn	intronic	NM_011652,NM_028004	.	.	.	Name=ENSMUST00000155365.6,ENSMUST00000111882.7,ENSMUST00000148747.6,ENSMUST00000128071.6,ENSMUST00000111846.7,ENSMUST00000152185.6,ENSMUST00000134720.6,ENSMUST00000011934.10,ENSMUST00000130915.6,ENSMUST00000099981.7,ENSMUST00000149616.6	.	2qC3	.	.	CopyNumber=3;Size=6317;CNVID=9;CNVType=breakpoint
2	76847825	76847825	0	0	Name=Ttn	intronic	NM_011652,NM_028004	.	.	.	Name=ENSMUST00000130915.6,ENSMUST00000149616.6,ENSMUST00000099981.7,ENSMUST00000134720.6,ENSMUST00000152185.6,ENSMUST00000011934.10,ENSMUST00000128071.6,ENSMUST00000111846.7,ENSMUST00000111882.7,ENSMUST00000155365.6,ENSMUST00000148747.6	.	2qC3	.	.	CopyNumber=3;Size=6317;CNVID=9;CNVType=breakpoint
3	75897930	76536423	0	0	Name=Golim4,Fstl5	exonic	NM_001253719,NM_001291069,NM_175193,NM_178673	.	.	.	Name=ENSMUST00000193034.1,ENSMUST00000125405.1,ENSMUST00000159686.1,ENSMUST00000038563.12,ENSMUST00000167078.6,ENSMUST00000038364.13,ENSMUST00000131987.6,ENSMUST00000193507.1,ENSMUST00000150904.1,ENSMUST00000192433.1,ENSMUST00000117242.6,ENSMUST00000160261.6	Name=CpG: 22,CpG: 90	3qE3	Score=700;Name=lod=1121	.	CopyNumber=1;Size=638493;CNVID=10;CNVType=loss
3	75897930	75897930	0	0	Name=Golim4	intronic	NM_001291069,NM_175193	.	.	.	Name=ENSMUST00000117242.6,ENSMUST00000150904.1,ENSMUST00000167078.6,ENSMUST00000038563.12	.	3qE3	.	.	CopyNumber=1;Size=638493;CNVID=10;CNVType=breakpoint
3	76536423	76536423	0	0	Name=Fstl5	intronic	NM_001253719,NM_178673	.	.	.	Name=ENSMUST00000160261.6,ENSMUST00000038364.13,ENSMUST00000159686.1	.	3qE3	.	.	CopyNumber=1;Size=638493;CNVID=10;CNVType=breakpoint
3	76588906	76659771	0	0	Name=Fstl5	exonic	NM_001253719,NM_178673	.	.	.	Name=ENSMUST00000162471.1,ENSMUST00000038364.13,ENSMUST00000160261.6,ENSMUST00000191664.1	.	3qE3	Score=678;Name=lod=910	.	CopyNumber=3;Size=70865;CNVID=11;CNVType=gain
3	76588906	76588906	0	0	Name=Fstl5	intronic	NM_001253719,NM_178673	.	.	.	Name=ENSMUST00000038364.13,ENSMUST00000160261.6,ENSMUST00000191664.1	.	3qE3	.	.	CopyNumber=3;Size=70865;CNVID=11;CNVType=breakpoint
3	76659771	76659771	0	0	Name=Fstl5	intronic	NM_001253719,NM_178673	.	.	.	Name=ENSMUST00000038364.13,ENSMUST00000162471.1,ENSMUST00000160261.6	.	3qE3	.	.	CopyNumber=3;Size=70865;CNVID=11;CNVType=breakpoint
3	135517843	135524631	0	0	Name=Manba	exonic	NM_027288	.	.	.	Name=ENSMUST00000140893.6,ENSMUST00000134095.1,ENSMUST00000123061.1,ENSMUST00000131610.6,ENSMUST00000029814.9	.	3qG3	Score=569;Name=lod=316	.	CopyNumber=3;Size=6788;CNVID=12;CNVType=gain
3	135517843	135517843	0	0	Name=Manba	intronic	NM_027288	.	.	.	Name=ENSMUST00000140893.6,ENSMUST00000029814.9,ENSMUST00000131610.6,ENSMUST00000123061.1	.	3qG3	.	.	CopyNumber=3;Size=6788;CNVID=12;CNVType=breakpoint
3	135524631	135524631	0	0	Name=Manba	intronic	NM_027288	.	.	.	Name=ENSMUST00000131610.6,ENSMUST00000029814.9,ENSMUST00000123061.1,ENSMUST00000140893.6	.	3qG3	Score=414;Name=lod=70	.	CopyNumber=3;Size=6788;CNVID=12;CNVType=breakpoint
6	91892806	91898342	0	0	Name=Ccdc174	exonic	NM_172730	.	.	.	Name=ENSMUST00000037783.5,ENSMUST00000136090.6,ENSMUST00000147188.1,ENSMUST00000151378.1	.	6qD1	Score=595;Name=lod=407	.	CopyNumber=3;Size=5536;CNVID=13;CNVType=gain
6	91892806	91892806	0	0	Name=Ccdc174	intronic	NM_172730	.	.	.	Name=ENSMUST00000136090.6,ENSMUST00000037783.5,ENSMUST00000147188.1,ENSMUST00000151378.1	.	6qD1	.	.	CopyNumber=3;Size=5536;CNVID=13;CNVType=breakpoint
6	91898342	91898342	0	0	Name=Ccdc174	intronic	NM_172730	.	.	.	Name=ENSMUST00000037783.5,ENSMUST00000136090.6	.	6qD1	.	.	CopyNumber=3;Size=5536;CNVID=13;CNVType=breakpoint
7	29043798	29047564	0	0	Name=Ryr1	exonic	NM_009109	.	.	.	Name=ENSMUST00000032813.9,ENSMUST00000200205.1,ENSMUST00000179893.6	.	7qB1	Score=608;Name=lod=460	.	CopyNumber=3;Size=3766;CNVID=14;CNVType=gain
7	29043798	29043798	0	0	Name=Ryr1	intronic	NM_009109	.	.	.	Name=ENSMUST00000032813.9,ENSMUST00000179893.6	.	7qB1	.	.	CopyNumber=3;Size=3766;CNVID=14;CNVType=breakpoint
7	29047564	29047564	0	0	Name=Ryr1	intronic	NM_009109	.	.	.	Name=ENSMUST00000032813.9,ENSMUST00000179893.6	.	7qB1	.	.	CopyNumber=3;Size=3766;CNVID=14;CNVType=breakpoint
7	92940185	93080572	0	0	Name=Fam181b	exonic	NM_021427	.	.	.	Name=ENSMUST00000098303.1,ENSMUST00000191246.1,ENSMUST00000181886.1	Name=CpG: 134	7qE1	Score=827;Name=lod=3859	.	CopyNumber=3;Size=140387;CNVID=15;CNVType=gain
7	92940185	92940185	0	0	.	intergenic	NM_028243,NM_021427	dist=5604;dist=139694	.	.	.	.	7qE1	.	.	CopyNumber=3;Size=140387;CNVID=15;CNVType=breakpoint
7	93080572	93080572	0	0	Name=Fam181b	exonic	NM_021427	.	.	.	Name=ENSMUST00000191246.1,ENSMUST00000181886.1,ENSMUST00000098303.1	Name=CpG: 134	7qE1	.	.	CopyNumber=3;Size=140387;CNVID=15;CNVType=breakpoint
8	16189886	16200074	0	0	Name=Csmd1	exonic	NM_053171	.	.	.	Name=ENSMUST00000082104.6,ENSMUST00000131778.6	.	8qA1.2	Score=648;Name=lod=680	.	CopyNumber=3;Size=10188;CNVID=16;CNVType=gain
8	16189886	16189886	0	0	Name=Csmd1	intronic	NM_053171	.	.	.	Name=ENSMUST00000082104.6,ENSMUST00000131778.6	.	8qA1.2	Score=290;Name=lod=21	.	CopyNumber=3;Size=10188;CNVID=16;CNVType=breakpoint
8	16200074	16200074	0	0	Name=Csmd1	intronic	NM_053171	.	.	.	Name=ENSMUST00000131778.6,ENSMUST00000082104.6	.	8qA1.2	.	.	CopyNumber=3;Size=10188;CNVID=16;CNVType=breakpoint
9	49536922	49565646	0	0	Name=Ncam1,Gm11149	exonic	NM_001081445,NM_001113204,NM_001311065,NM_010875	.	.	.	Name=ENSMUST00000194252.4,ENSMUST00000194844.1,ENSMUST00000068730.3,ENSMUST00000192584.1,ENSMUST00000193547.4,ENSMUST00000114476.6,ENSMUST00000166811.7	.	9qA5.3	Score=682;Name=lod=944	.	CopyNumber=3;Size=28724;CNVID=17;CNVType=gain
9	49536922	49536922	0	0	Name=Ncam1,Gm11149	ncRNA_intronic	NR_029465	.	.	.	Name=ENSMUST00000114476.6,ENSMUST00000166811.7,ENSMUST00000193547.4,ENSMUST00000192584.1,ENSMUST00000068730.3,ENSMUST00000194844.1,ENSMUST00000194252.4	.	9qA5.3	.	.	CopyNumber=3;Size=28724;CNVID=17;CNVType=breakpoint
9	49565646	49565646	0	0	Name=Gm11149,Ncam1	ncRNA_intronic	NR_029465	.	.	.	Name=ENSMUST00000192584.1,ENSMUST00000194252.4,ENSMUST00000114476.6,ENSMUST00000166811.7,ENSMUST00000193547.4	.	9qA5.3	.	.	CopyNumber=3;Size=28724;CNVID=17;CNVType=breakpoint
9	64979720	65001095	0	0	Name=Vwa9,Hacd3	exonic	NM_001077631,NM_021345,NM_175153	.	.	.	Name=ENSMUST00000037504.5,ENSMUST00000036615.5,ENSMUST00000170517.6	.	9qC	Score=651;Name=lod=699	.	CopyNumber=3;Size=21375;CNVID=18;CNVType=gain
9	64979720	64979720	0	0	Name=Vwa9	intronic	NM_001077631,NM_175153	.	.	.	Name=ENSMUST00000170517.6,ENSMUST00000037504.5	.	9qC	.	.	CopyNumber=3;Size=21375;CNVID=18;CNVType=breakpoint
9	65001095	65001095	0	0	Name=Hacd3	intronic	NM_021345	.	.	.	Name=ENSMUST00000036615.5	.	9qC	Score=427;Name=lod=79	.	CopyNumber=3;Size=21375;CNVID=18;CNVType=breakpoint
9	86775550	86790156	0	0	Name=Snap91	exonic	NM_001277982,NM_001277983,NM_001277985,NM_001277986,NM_013669	.	.	.	Name=ENSMUST00000190388.5,ENSMUST00000036347.11,ENSMUST00000074468.11,ENSMUST00000190089.5,ENSMUST00000192170.1,ENSMUST00000098495.8,ENSMUST00000074501.10	.	9qE3.1	Score=671;Name=lod=849	.	CopyNumber=3;Size=14606;CNVID=19;CNVType=gain
9	86775550	86775550	0	0	Name=Snap91	intronic	NM_001277982,NM_001277983,NM_001277985,NM_001277986,NM_013669	.	.	.	Name=ENSMUST00000074501.10,ENSMUST00000098495.8,ENSMUST00000190089.5,ENSMUST00000074468.11,ENSMUST00000190388.5,ENSMUST00000036347.11	.	9qE3.1	.	.	CopyNumber=3;Size=14606;CNVID=19;CNVType=breakpoint
9	86790156	86790156	0	0	Name=Snap91	intronic	NM_001277982,NM_001277983,NM_001277985,NM_001277986,NM_013669	.	.	.	Name=ENSMUST00000190089.5,ENSMUST00000074501.10,ENSMUST00000098495.8,ENSMUST00000036347.11,ENSMUST00000190388.5,ENSMUST00000074468.11	.	9qE3.1	Score=659;Name=lod=758	.	CopyNumber=3;Size=14606;CNVID=19;CNVType=breakpoint
9	95920299	95921861	0	0	Name=Atr	exonic	NM_019864	.	.	.	Name=ENSMUST00000034980.7	.	9qE3.3	Score=674;Name=lod=870	.	CopyNumber=3;Size=1562;CNVID=20;CNVType=gain
9	95920299	95920299	0	0	Name=Atr	intronic	NM_019864	.	.	.	Name=ENSMUST00000034980.7	.	9qE3.3	.	.	CopyNumber=3;Size=1562;CNVID=20;CNVType=breakpoint
9	95921861	95921861	0	0	Name=Atr	intronic	NM_019864	.	.	.	Name=ENSMUST00000034980.7	.	9qE3.3	.	.	CopyNumber=3;Size=1562;CNVID=20;CNVType=breakpoint
13	76762438	76891673	0	0	Name=Mctp1	exonic	NM_030174	.	.	.	Name=ENSMUST00000109583.7,ENSMUST00000155275.1,ENSMUST00000125209.6,ENSMUST00000122843.1,ENSMUST00000126960.6,ENSMUST00000149028.1,ENSMUST00000137052.6	.	13qC1	Score=859;Name=lod=5282	.	CopyNumber=3;Size=129235;CNVID=21;CNVType=gain
13	76762438	76762438	0	0	Name=Mctp1	intronic	NM_030174	.	.	.	Name=ENSMUST00000137052.6,ENSMUST00000126960.6,ENSMUST00000109583.7,ENSMUST00000125209.6	.	13qC1	.	.	CopyNumber=3;Size=129235;CNVID=21;CNVType=breakpoint
13	76891673	76891673	0	0	Name=Mctp1	intronic	NM_030174	.	.	.	Name=ENSMUST00000122843.1,ENSMUST00000125209.6,ENSMUST00000109583.7	.	13qC1	Score=346;Name=lod=36	.	CopyNumber=3;Size=129235;CNVID=21;CNVType=breakpoint
16	45556535	45580286	0	0	Name=Slc9c1	exonic	NM_198106	.	.	.	Name=ENSMUST00000159945.6,ENSMUST00000162151.2,ENSMUST00000162774.5	.	16qB5	Score=504;Name=lod=167	.	CopyNumber=3;Size=23751;CNVID=22;CNVType=gain
16	45556535	45556535	0	0	Name=Slc9c1	intronic	NM_198106	.	.	.	Name=ENSMUST00000162774.5,ENSMUST00000162151.2,ENSMUST00000159945.6	.	16qB5	.	.	CopyNumber=3;Size=23751;CNVID=22;CNVType=breakpoint
16	45580286	45580286	0	0	Name=Slc9c1	intronic	NM_198106	.	.	.	Name=ENSMUST00000162774.5,ENSMUST00000162151.2,ENSMUST00000159945.6	.	16qB5	.	.	CopyNumber=3;Size=23751;CNVID=22;CNVType=breakpoint
19	37692924	37698522	0	0	Name=Cyp26c1,Cyp26a1	exonic	NM_001105201,NM_007811	.	.	.	Name=ENSMUST00000025946.5,ENSMUST00000073391.4	Name=CpG: 54,CpG: 155	19qC2	Score=689;Name=lod=1012	.	CopyNumber=1;Size=5598;CNVID=23;CNVType=loss
19	37692924	37692924	0	0	Name=Cyp26c1	intronic	NM_001105201	.	.	.	Name=ENSMUST00000073391.4	Name=CpG: 54	19qC2	Score=615;Name=lod=494	.	CopyNumber=1;Size=5598;CNVID=23;CNVType=breakpoint
19	37698522	37698522	0	0	Name=Cyp26a1	intronic	NM_007811	.	.	.	Name=ENSMUST00000025946.5	Name=CpG: 155	19qC2	Score=516;Name=lod=189	.	CopyNumber=1;Size=5598;CNVID=23;CNVType=breakpoint
19	61226178	61227377	0	0	Name=Csf2ra	exonic	NM_009970	.	.	.	Name=ENSMUST00000076046.6	Name=CpG: 255	19qD3	.	.	CopyNumber=1;Size=1199;CNVID=24;CNVType=loss
19	61226178	61226178	0	0	Name=Csf2ra	intronic	NM_009970	.	.	.	Name=ENSMUST00000076046.6	Name=CpG: 255	19qD3	.	.	CopyNumber=1;Size=1199;CNVID=24;CNVType=breakpoint
19	61227377	61227377	0	0	Name=Csf2ra	intronic	NM_009970	.	.	.	Name=ENSMUST00000076046.6	Name=CpG: 255	19qD3	.	.	CopyNumber=1;Size=1199;CNVID=24;CNVType=breakpoint

## Sheet: 33BC dominant somatic CNV
Chr	Start	End	Ref	Alt	GeneName	Func.refGene	Gene.refGene	GeneDetail.refGene	ExonicFunc.refGene	AAChange.refGene	Gencode	cpgIslandExt	cytoBand	phastConsElements60way	genomicSuperDups	Otherinfo
1	106344799	106364460	0	0	Name=Phlpp1	exonic	NM_133821	.	.	.	Name=ENSMUST00000061047.6	.	1qE2.1	Score=623;Name=lod=534	.	CopyNumber=3;Size=19661;CNVID=1;CNVType=gain
1	106344799	106344799	0	0	Name=Phlpp1	intronic	NM_133821	.	.	.	Name=ENSMUST00000061047.6	.	1qE2.1	.	.	CopyNumber=3;Size=19661;CNVID=1;CNVType=breakpoint
1	106364460	106364460	0	0	Name=Phlpp1	intronic	NM_133821	.	.	.	Name=ENSMUST00000061047.6	.	1qE2.1	.	.	CopyNumber=3;Size=19661;CNVID=1;CNVType=breakpoint
2	11682998	11689829	0	0	Name=Il2ra	exonic	NM_008367	.	.	.	Name=ENSMUST00000193001.1,ENSMUST00000028111.5	.	2qA1	Score=402;Name=lod=62	.	CopyNumber=3;Size=6831;CNVID=2;CNVType=gain
2	11682998	11682998	0	0	Name=Il2ra	intronic	NM_008367	.	.	.	Name=ENSMUST00000028111.5	.	2qA1	.	.	CopyNumber=3;Size=6831;CNVID=2;CNVType=breakpoint
2	11689829	11689829	0	0	Name=Il2ra	UTR3	NM_008367	NM_008367:c.*470>0	.	.	Name=ENSMUST00000028111.5	.	2qA1	.	.	CopyNumber=3;Size=6831;CNVID=2;CNVType=breakpoint
3	23804894	23869742	0	0	.	intergenic	NR_004439,NM_001163387	dist=1553287;dist=1562099	.	.	Name=ENSMUST00000192246.2,ENSMUST00000203414.1,ENSMUST00000203997.1	.	3qA3	Score=637;Name=lod=609	.	CopyNumber=3;Size=64848;CNVID=3;CNVType=gain
3	23804894	23804894	0	0	.	intergenic	NR_004439,NM_001163387	dist=1553287;dist=1626947	.	.	Name=ENSMUST00000203414.1,ENSMUST00000192246.2	.	3qA3	Score=479;Name=lod=132	.	CopyNumber=3;Size=64848;CNVID=3;CNVType=breakpoint
3	23869742	23869742	0	0	.	intergenic	NR_004439,NM_001163387	dist=1618135;dist=1562099	.	.	Name=ENSMUST00000203997.1,ENSMUST00000203414.1,ENSMUST00000192246.2	.	3qA3	Score=435;Name=lod=86	.	CopyNumber=3;Size=64848;CNVID=3;CNVType=breakpoint
3	28782689	28806605	0	0	Name=Eif5a2,Rpl22l1	exonic	NM_026517,NM_177586	.	.	.	Name=ENSMUST00000193336.1,ENSMUST00000191691.1,ENSMUST00000193168.1,ENSMUST00000191667.4,ENSMUST00000195519.4,ENSMUST00000195827.4,ENSMUST00000060500.8,ENSMUST00000194092.1,ENSMUST00000195728.1,ENSMUST00000194649.1,ENSMUST00000043867.9	Name=CpG: 60	3qA3	Score=689;Name=lod=1009	.	CopyNumber=3;Size=23916;CNVID=4;CNVType=gain
3	28782689	28782689	0	0	Name=Eif5a2	intronic	NM_177586	.	.	.	Name=ENSMUST00000060500.8	.	3qA3	Score=346;Name=lod=36	.	CopyNumber=3;Size=23916;CNVID=4;CNVType=breakpoint
3	28806605	28806605	0	0	Name=Rpl22l1	intronic	NM_026517	.	.	.	Name=ENSMUST00000191667.4,ENSMUST00000195519.4,ENSMUST00000191691.1,ENSMUST00000193168.1,ENSMUST00000195827.4,ENSMUST00000195728.1,ENSMUST00000194649.1,ENSMUST00000194092.1,ENSMUST00000043867.9	.	3qA3	.	.	CopyNumber=3;Size=23916;CNVID=4;CNVType=breakpoint
5	103843147	103847130	0	0	Name=Aff1	exonic	NM_001080798,NM_133919	.	.	.	Name=ENSMUST00000054979.8,ENSMUST00000031256.5	.	5qE5	Score=552;Name=lod=266	.	CopyNumber=3;Size=3983;CNVID=5;CNVType=gain
5	103843147	103843147	0	0	Name=Aff1	intronic	NM_001080798,NM_133919	.	.	.	Name=ENSMUST00000031256.5,ENSMUST00000054979.8	.	5qE5	.	.	CopyNumber=3;Size=3983;CNVID=5;CNVType=breakpoint
5	103847130	103847130	0	0	Name=Aff1	intronic	NM_001080798,NM_133919	.	.	.	Name=ENSMUST00000031256.5,ENSMUST00000054979.8	.	5qE5	.	.	CopyNumber=3;Size=3983;CNVID=5;CNVType=breakpoint
6	71885263	71920543	0	0	Name=Polr1a,Ptcd3	exonic	NM_009088,NM_027275	.	.	.	Name=ENSMUST00000055296.9,ENSMUST00000082094.3	Name=CpG: 26,CpG: 22	6qC1	Score=583;Name=lod=361	.	CopyNumber=3;Size=35280;CNVID=6;CNVType=gain
6	71885263	71885263	0	0	Name=Ptcd3	intronic	NM_027275	.	.	.	Name=ENSMUST00000082094.3	.	6qC1	.	.	CopyNumber=3;Size=35280;CNVID=6;CNVType=breakpoint
6	71920543	71920543	0	0	Name=Polr1a	intronic	NM_009088	.	.	.	Name=ENSMUST00000055296.9	.	6qC1	.	.	CopyNumber=3;Size=35280;CNVID=6;CNVType=breakpoint
8	14028025	14033789	0	0	Name=Erich1	exonic	NM_001034862	.	.	.	Name=ENSMUST00000110813.3	.	8qA1.1	Score=510;Name=lod=177	.	CopyNumber=3;Size=5764;CNVID=7;CNVType=gain
8	14028025	14028025	0	0	Name=Erich1	UTR3	NM_001034862	NM_001034862:c.*550>0	.	.	Name=ENSMUST00000110813.3	.	8qA1.1	.	.	CopyNumber=3;Size=5764;CNVID=7;CNVType=breakpoint
8	14033789	14033789	0	0	Name=Erich1	intronic	NM_001034862	.	.	.	Name=ENSMUST00000110813.3	.	8qA1.1	.	.	CopyNumber=3;Size=5764;CNVID=7;CNVType=breakpoint
8	60941207	60985371	0	0	Name=Clcn3	exonic	NM_007711,NM_173873,NM_173874,NM_173876	.	.	.	Name=ENSMUST00000145493.1,ENSMUST00000132234.6,ENSMUST00000147824.6,ENSMUST00000004430.12,ENSMUST00000052189.3,ENSMUST00000056508.10,ENSMUST00000093490.7,ENSMUST00000110302.6,ENSMUST00000129672.6,ENSMUST00000110301.1	Name=CpG: 105	8qB3.1	Score=667;Name=lod=818	.	CopyNumber=3;Size=44164;CNVID=8;CNVType=gain
8	60941207	60941207	0	0	Name=Clcn3	intronic	NM_007711,NM_173873,NM_173874,NM_173876	.	.	.	Name=ENSMUST00000110302.6,ENSMUST00000110301.1,ENSMUST00000129672.6,ENSMUST00000093490.7,ENSMUST00000147824.6,ENSMUST00000004430.12,ENSMUST00000056508.10,ENSMUST00000145493.1,ENSMUST00000132234.6	.	8qB3.1	.	.	CopyNumber=3;Size=44164;CNVID=8;CNVType=breakpoint
8	60985371	60985371	0	0	.	intergenic	NM_007711,NM_001293637	dist=2060;dist=7822	.	.	Name=ENSMUST00000052189.3	.	8qB3.1	.	.	CopyNumber=3;Size=44164;CNVID=8;CNVType=breakpoint
11	101465667	101469035	0	0	Name=Rnd2,Vat1	exonic	NM_009708,NM_012037	.	.	.	Name=ENSMUST00000134980.1,ENSMUST00000001347.6,ENSMUST00000040430.7,ENSMUST00000153185.6	Name=CpG: 33,CpG: 78	11qD	Score=623;Name=lod=533	.	CopyNumber=3;Size=3368;CNVID=9;CNVType=gain
11	101465667	101465667	0	0	Name=Vat1	intronic	NM_012037	.	.	.	Name=ENSMUST00000134980.1,ENSMUST00000153185.6,ENSMUST00000040430.7	Name=CpG: 78	11qD	Score=255;Name=lod=15	.	CopyNumber=3;Size=3368;CNVID=9;CNVType=breakpoint
11	101469035	101469035	0	0	Name=Rnd2	intronic	NM_009708	.	.	.	Name=ENSMUST00000134980.1,ENSMUST00000001347.6,ENSMUST00000153185.6	.	11qD	.	.	CopyNumber=3;Size=3368;CNVID=9;CNVType=breakpoint
12	52097746	52181321	0	0	Name=Nubpl	exonic	NM_029760	.	.	.	Name=ENSMUST00000159708.6,ENSMUST00000040090.14,ENSMUST00000159567.1,ENSMUST00000162111.1,ENSMUST00000159485.1	Name=CpG: 30	12qC1	Score=616;Name=lod=499	.	CopyNumber=1;Size=83575;CNVID=10;CNVType=loss
12	52097746	52097746	0	0	Name=Nubpl	UTR5	NM_029760	NM_029760:c.-380>0	.	.	Name=ENSMUST00000040090.14	Name=CpG: 30	12qC1	.	.	CopyNumber=1;Size=83575;CNVID=10;CNVType=breakpoint
12	52181321	52181321	0	0	Name=Nubpl	intronic	NM_029760	.	.	.	Name=ENSMUST00000040090.14,ENSMUST00000159567.1,ENSMUST00000162111.1	.	12qC1	.	.	CopyNumber=1;Size=83575;CNVID=10;CNVType=breakpoint
14	103260145	103269470	0	0	Name=Mycbp2	exonic	NM_207215	.	.	.	Name=ENSMUST00000160758.6,ENSMUST00000159855.6	.	14qE2.3	Score=762;Name=lod=2044	.	CopyNumber=3;Size=9325;CNVID=11;CNVType=gain
14	103260145	103260145	0	0	Name=Mycbp2	intronic	NM_207215	.	.	.	Name=ENSMUST00000159855.6,ENSMUST00000160758.6	.	14qE2.3	.	.	CopyNumber=3;Size=9325;CNVID=11;CNVType=breakpoint
14	103269470	103269470	0	0	Name=Mycbp2	intronic	NM_207215	.	.	.	Name=ENSMUST00000159855.6,ENSMUST00000160758.6	.	14qE2.3	Score=762;Name=lod=2044	.	CopyNumber=3;Size=9325;CNVID=11;CNVType=breakpoint
15	7222696	7231797	0	0	Name=Egflam	exonic	NM_001289496,NM_001289498,NM_178748	.	.	.	Name=ENSMUST00000160207.6,ENSMUST00000160314.1,ENSMUST00000096494.4,ENSMUST00000058593.8	.	15qA1	Score=572;Name=lod=325	.	CopyNumber=3;Size=9101;CNVID=12;CNVType=gain
15	7222696	7222696	0	0	Name=Egflam	intronic	NM_001289496,NM_001289498,NM_178748	.	.	.	Name=ENSMUST00000058593.8,ENSMUST00000160207.6,ENSMUST00000160314.1,ENSMUST00000096494.4	.	15qA1	.	.	CopyNumber=3;Size=9101;CNVID=12;CNVType=breakpoint
15	7231797	7231797	0	0	Name=Egflam	intronic	NM_001289496,NM_001289498,NM_178748	.	.	.	Name=ENSMUST00000058593.8,ENSMUST00000096494.4,ENSMUST00000160207.6	.	15qA1	.	.	CopyNumber=3;Size=9101;CNVID=12;CNVType=breakpoint
15	9508653	9578365	0	0	Name=Il7r,Spef2	exonic	NM_001305042,NM_008372	.	.	.	Name=ENSMUST00000003981.4,ENSMUST00000160236.6	.	15qA1	Score=646;Name=lod=668	.	CopyNumber=3;Size=69712;CNVID=13;CNVType=gain
15	9508653	9508653	0	0	Name=Il7r	intronic	NM_008372	.	.	.	Name=ENSMUST00000003981.4	.	15qA1	.	.	CopyNumber=3;Size=69712;CNVID=13;CNVType=breakpoint
15	9578365	9578365	0	0	Name=Spef2	intronic	NM_001305042	.	.	.	Name=ENSMUST00000160236.6	.	15qA1	.	.	CopyNumber=3;Size=69712;CNVID=13;CNVType=breakpoint
15	72999922	73026143	0	0	Name=Trappc9	exonic	NM_001164641,NM_001164642,NM_001164643,NM_029640,NM_180662	.	.	.	Name=ENSMUST00000023276.13,ENSMUST00000170633.6,ENSMUST00000089770.8,ENSMUST00000168191.1	.	15qD3	Score=537;Name=lod=231	.	CopyNumber=3;Size=26221;CNVID=14;CNVType=gain
15	72999922	72999922	0	0	Name=Trappc9	intronic	NM_001164641,NM_001164642,NM_001164643,NM_029640,NM_180662	.	.	.	Name=ENSMUST00000023276.13,ENSMUST00000170633.6,ENSMUST00000089770.8,ENSMUST00000168191.1	.	15qD3	.	.	CopyNumber=3;Size=26221;CNVID=14;CNVType=breakpoint
15	73026143	73026143	0	0	Name=Trappc9	intronic	NM_001164641,NM_001164642,NM_001164643,NM_029640,NM_180662	.	.	.	Name=ENSMUST00000089770.8,ENSMUST00000168191.1,ENSMUST00000170633.6,ENSMUST00000023276.13	.	15qD3	.	.	CopyNumber=3;Size=26221;CNVID=14;CNVType=breakpoint
16	29433883	29586356	0	0	Name=Atp13a4,Opa1	exonic	NM_001164612,NM_001164613,NM_001199177,NM_133752,NM_172613	.	.	.	Name=ENSMUST00000182357.1,ENSMUST00000160597.6,ENSMUST00000160153.1,ENSMUST00000038867.11,ENSMUST00000182824.1,ENSMUST00000159036.6,ENSMUST00000057018.13,ENSMUST00000161186.6,ENSMUST00000039090.8,ENSMUST00000182013.6,ENSMUST00000182627.6,ENSMUST00000182573.6,ENSMUST00000182168.6,ENSMUST00000160475.6,ENSMUST00000182694.1	Name=CpG: 30	16qB2	Score=720;Name=lod=1366	.	CopyNumber=1;Size=152473;CNVID=15;CNVType=loss
16	29433883	29433883	0	0	Name=Atp13a4	intronic	NM_001164612,NM_001164613,NM_172613	.	.	.	Name=ENSMUST00000057018.13,ENSMUST00000182168.6,ENSMUST00000182013.6,ENSMUST00000182573.6,ENSMUST00000182627.6,ENSMUST00000039090.8,ENSMUST00000182357.1	.	16qB2	.	.	CopyNumber=1;Size=152473;CNVID=15;CNVType=breakpoint
16	29586356	29586356	0	0	Name=Opa1	intronic	NM_001199177,NM_133752	.	.	.	Name=ENSMUST00000161186.6,ENSMUST00000160475.6,ENSMUST00000160597.6,ENSMUST00000160153.1,ENSMUST00000038867.11,ENSMUST00000159036.6	.	16qB2	.	.	CopyNumber=1;Size=152473;CNVID=15;CNVType=breakpoint
16	72995077	73004756	0	0	Name=Robo1	exonic	NM_019413	.	.	.	Name=ENSMUST00000023600.7	.	16qC3.1	Score=722;Name=lod=1394	.	CopyNumber=3;Size=9679;CNVID=16;CNVType=gain
16	72995077	72995077	0	0	Name=Robo1	intronic	NM_019413	.	.	.	Name=ENSMUST00000023600.7	.	16qC3.1	Score=343;Name=lod=35	.	CopyNumber=3;Size=9679;CNVID=16;CNVType=breakpoint
16	73004756	73004756	0	0	Name=Robo1	intronic	NM_019413	.	.	.	Name=ENSMUST00000023600.7	.	16qC3.1	.	.	CopyNumber=3;Size=9679;CNVID=16;CNVType=breakpoint
18	69682630	69943914	0	0	Name=Tcf4,Ccdc68	exonic	NM_001083967,NM_013685,NM_201362	.	.	.	Name=ENSMUST00000202751.2,ENSMUST00000202772.2,ENSMUST00000078486.11,ENSMUST00000202674.2,ENSMUST00000080050.5,ENSMUST00000135428.1,ENSMUST00000201631.2,ENSMUST00000201094.2,ENSMUST00000139488.1,ENSMUST00000114985.8,ENSMUST00000082772.1,ENSMUST00000114978.7,ENSMUST00000201781.2,ENSMUST00000202474.1,ENSMUST00000202354.2,ENSMUST00000202435.2,ENSMUST00000201410.2,ENSMUST00000202458.2,ENSMUST00000202…	.	18qE2	Score=877;Name=lod=6245	.	CopyNumber=3;Size=261284;CNVID=17;CNVType=gain
18	69682630	69682630	0	0	Name=Tcf4	intronic	NM_001083967,NM_013685	.	.	.	Name=ENSMUST00000201094.2,ENSMUST00000114985.8,ENSMUST00000202674.2,ENSMUST00000201631.2,ENSMUST00000202772.2,ENSMUST00000202751.2,ENSMUST00000078486.11,ENSMUST00000202116.2,ENSMUST00000201410.2,ENSMUST00000202435.2,ENSMUST00000202458.2,ENSMUST00000114978.7,ENSMUST00000201781.2,ENSMUST00000202474.1,ENSMUST00000202354.2,ENSMUST00000114982.6,ENSMUST00000114980.6,ENSMUST00000202477.2,ENSMUST00000201…	.	18qE2	.	.	CopyNumber=3;Size=261284;CNVID=17;CNVType=breakpoint
18	69943914	69943914	0	0	Name=Ccdc68	intronic	NM_201362	.	.	.	Name=ENSMUST00000151773.1,ENSMUST00000043929.9,ENSMUST00000139488.1,ENSMUST00000080050.5	.	18qE2	.	.	CopyNumber=3;Size=261284;CNVID=17;CNVType=breakpoint
19	24381613	24439146	0	0	Name=Pip5k1b	exonic	NM_008846	.	.	.	Name=ENSMUST00000112673.7,ENSMUST00000025800.13,ENSMUST00000126936.1,ENSMUST00000145829.1,ENSMUST00000156814.6	.	19qB	Score=662;Name=lod=776	.	CopyNumber=3;Size=57533;CNVID=18;CNVType=gain
19	24381613	24381613	0	0	Name=Pip5k1b	intronic	NM_008846	.	.	.	Name=ENSMUST00000112673.7,ENSMUST00000025800.13	.	19qB	.	.	CopyNumber=3;Size=57533;CNVID=18;CNVType=breakpoint
19	24439146	24439146	0	0	Name=Pip5k1b	intronic	NM_008846	.	.	.	Name=ENSMUST00000025800.13,ENSMUST00000112673.7,ENSMUST00000156814.6,ENSMUST00000145829.1	.	19qB	.	.	CopyNumber=3;Size=57533;CNVID=18;CNVType=breakpoint
