# Supplementary material for: Real-Time Characterization of Clonal Fate Decisions in Complex Leukemia Samples by Fluorescent Genetic Barcoding
Source: Cells. 2022 Dec 14;11(24):4045. doi: 10.3390/cells11244045 (PMC9776743; doi:10.3390/cells11244045)
Supplement: Supplementary file 1 [file cells-11-04045-s001.zip › Table S3_Indexing primers.xlsx]

## Sheet: Indexing primers
		Nested primer binding region	Index	"UMI"	Vector
forward primer	pFGB-BCi5-A1_FW	GACGAGTCGGATCTCACTTG	CGAATACG	NNNNNNNN	CTGATAATTCCGTGGTGTTGTCGG
	pFGB-BCi5-B1_FW	GACGAGTCGGATCTCACTTG	GTCCTTGA	NNNNNNNN	CTGATAATTCCGTGGTGTTGTCGG
	pFGB-BCi5-C1_FW	GACGAGTCGGATCTCACTTG	CAGTGCTT	NNNNNNNN	CTGATAATTCCGTGGTGTTGTCGG
	pFGB-BCi5-D1_FW	GACGAGTCGGATCTCACTTG	TCCATTGC	NNNNNNNN	CTGATAATTCCGTGGTGTTGTCGG
	pFGB-BCi5-E1_FW	GACGAGTCGGATCTCACTTG	GTCGATTG	NNNNNNNN	CTGATAATTCCGTGGTGTTGTCGG
	pFGB-BCi5-F1_FW	GACGAGTCGGATCTCACTTG	ATAACGCC	NNNNNNNN	CTGATAATTCCGTGGTGTTGTCGG
	pFGB-BCi5-G1_FW	GACGAGTCGGATCTCACTTG	GCCTTAAC	NNNNNNNN	CTGATAATTCCGTGGTGTTGTCGG
	pFGB-BCi5-H1_FW	GACGAGTCGGATCTCACTTG	GGTATAGG	NNNNNNNN	CTGATAATTCCGTGGTGTTGTCGG
reverse primer	pFGB-BCi7-A1_RV	TCAGTGAAGCAGTCTAGTGAG	GTCGGTAA	NNNNNNNN	TAAGCAGTGGGTTCCCTAGTTAG
	pFGB-BCi7-C1_RV	TCAGTGAAGCAGTCTAGTGAG	ACCTGGAA	NNNNNNNN	TAAGCAGTGGGTTCCCTAGTTAG
	pFGB-BCi7-D1_RV	TCAGTGAAGCAGTCTAGTGAG	AGACCGTA	NNNNNNNN	TAAGCAGTGGGTTCCCTAGTTAG
	pFGB-BCi7-E1_RV	TCAGTGAAGCAGTCTAGTGAG	ACGGTCTT	NNNNNNNN	TAAGCAGTGGGTTCCCTAGTTAG
	pFGB-BCi7-F1_RV	TCAGTGAAGCAGTCTAGTGAG	TGAACCTG	NNNNNNNN	TAAGCAGTGGGTTCCCTAGTTAG
nested primers	pFGB-BC_outer_FW	GACGAGTCGGATCTCACTTG
	pFGB-BC_outer_RV	TCAGTGAAGCAGTCTAGTGAG

## Sheet: Indexing primer combinations
i5/i7	C1	E1	F1
A1	1-24FGB-D d0	25-48FGB-D d0	1-48FGB-D d0
B1	1-24FGB-D d7	25-48FGB-D d7	1-48FGB-D d7
C1	1-24FGB-D d14	25-48FGB-D d14	1-48FGB-D d14
D1	1-24FGB-D d21	25-48FGB-D d21	1-48FGB-D d21
E1	1-24FGB-D d28	25-48FGB-D d28	1-48FGB-D d28
F1	1-24FGB-D d42	25-48FGB-D d42	1-48FGB-D d42
G1	1-24FGB-D d56	25-48FGB-D d56	1-48FGB-D d56
H1	1-24FGB-D d72	25-48FGB-D d72	1-48FGB-D d72
